# Supplementary material for: Microdissection of the Ah01 chromosome in upland cotton and microcloning of resistance gene anologs from the single chromosome
Source: Hereditas. 2017 May 18;154:13. doi: 10.1186/s41065-017-0035-3 (PMC5437636; doi:10.1186/s41065-017-0035-3)
Supplement: Supplementary file 1 — The nucleotide sequences of three newly identified RGA genes. (TXT 1 kb) [file 41065_2017_35_MOESM1_ESM.txt]

>PS016
GGGAAAGGGATGGGGGGGGTGGGGAAGACTACCATTATGAAGGATGTCCATAATAGGTTGTTGGAAGAGAGTAAATTTAGAAAATTGATTTGGGTAACCGTATCTCAAGTTTTCGATATTCGAAAGCTGCAAAAGGACATCGCTAAATCTCAATTAGAGAGAAACTTGTCAGATGATGAAAGTACAATAGTCCGTGCAGGGAAGTTATCAAAAATGTTCAGAGGACAAATGAGGTATGTGCTAATATTGGATGATGTATGGAGAAGCTTTTCCCTTGAGGATGTTGGAATCCTTGAGCCAACAACAAATAATGGATGCAAATTAGTGTTGACCACACGTTCAGAAAGGGTTGTTCAATCAGTTATGGGATTTAAGAAAGTTAAAGTTCCTTGTTTTTCTATGGAGGAAGCCATGAACTTATTCTTAAGCAAAGTTGGACAAGACATGTTGCCCAATCCAACTTTAGAATCATTAATGAAACTTGCTGTGAGGAAAGAATATGATGGATTCCCCCTCGCCCTCAAGGTCCTCGGC

>PS054
GGCAGAAATCACACTCTTGACCAAACTCAACAACAAGTTCAGCACCACACCGAATGGTTTCGATGTTGTAATTTGGGCACTGGTGTCTACAAAGATGTTGGAAAGGTTCAAGATAGGATTGGTGGAAATCTTCGGTTCTCAGACGACTCATGGAAGAATAAAAGTGTTGACCAGAAGGCTACAGATATCTATAGGGTGTTGAAACGCTACAAGAAGTTTGTTGTATTATTGGATGATTTATGGGAGAGGGTGGATTTGAACCAAGTTGGGATACCCAAACCAAGCAAAAGAAATGGTTCCAAACTTATTTTCACAAGGACTAGGTCTTTGGCGGTATGTGGCGAAATGGAAGCTCGAGCTAAGAAAATTAAAGTGGAGTGCCTAAAATCAGAAGAGGCTTGGAAATTGTTTCAAGACAAGGTTGGAGATGAAACCCTCCGGAATAGCCATCCAGATATTCGGGAACTTGCTAAACAAGTAGCCAAAAGGTGCGGTGGCTTCCCCTTCGCTCTTAAGAAA

>PS157
AGCGGGATGGGGGGGGTGGGGAAGACTACCATTATGAAGGATGTCCATAATAGGTTGTTGGAAGAGAGTAAATTTAGAAAATTGATTTGGGTAACCAAAGTATCTCAAGTTTTCGATATTCGAAAGCTGCAAAAGGACATCGCTTCTGGGCAATTAGAGAGAAACTTGTCAGATGATGAAAGTACAATAGTCCGTGCAGGGAAGTTATCAAAAATGTTCAGAGGACAAATGAGGTATGTGCTAATATTGGATGATGTATGGAGAAGCTTTAAATCCCTTGAGGATGTTGGAATCCTTGAGCCAACAACAAATAATGGATGCAAATTAGTGTTGACCACACGTTCAGAAAGGGTTGTTCAAGGGTCAATGGGATTTAAGAAAGTTAAAGTTCCTTGTTTTTCTATGGAGGAAGCCATGAACTTATTCTTAAGCAAAGTTGGAAAACAAGACATGTTGCCCAATCCAACTTTAGAATCATTAATGAAACTTGCTGTGAGGGAATTATATGATGGATTCCCCCTCGCCCTCAAGGTCCTCGGCTAA
